# Supplementary material for: Monoterpene Hydroxy Lactones Isolated from Thalassiosira sp. Microalga and Their Antibacterial and Antioxidant Activities
Source: Molecules. 2024 Oct 31;29(21):5175. doi: 10.3390/molecules29215175 (PMC11547300; doi:10.3390/molecules29215175)
Supplement: Supplementary file 1 [file molecules-29-05175-s001.zip]

Archive with 1 entries (1 files):
- molecules-3259954-supplementary.pdf
